# Supplementary material for: Datasets on the production and perception of underlying and epenthetic glottal stops in Maltese
Source: Data Brief. 2020 Apr 14;30:105543. doi: 10.1016/j.dib.2020.105543 (PMC7178479; doi:10.1016/j.dib.2020.105543)
Supplement: Supplementary file 1 [file mmc1.xml]

<?xml version="1.0" encoding="utf-8" standalone="no"?>
<data>
  <datasets>
    <author>tcho@hanyang.ac.kr;taehong.cho@gmail.com</author>
    <type>1</type>
    <dataset>
      <name>Epenthetic vs Lexical Glottal Stop in Maltese</name>
      <caption />
      <description>This provides some supplementary analysis data of speech production and perception of glottal stops in the Semitic language Maltese.  There are four folders: Experiment 1 - Production; Experiment 2 - Two alternative forced choice data; Experiment 3 - Eye-tracking data; and Experiment 4 - Gating data. The related full length article is Mitterer, H., Kim,  S. &amp; Cho, T. (2019, Journal of Memory and Language, https://doi.org/10.1016/j.jml.2019.104034).</description>
      <filetype>
        <name />
      </filetype>
      <filesize />
      <source>0</source>
      <sourcename>Original Data</sourcename>
      <access>
        <type>1</type>
        <name>Data available in data repository</name>
        <reponame>OSF (Open Science Framework)</reponame>
        <PersistentId>10.17605/OSF.IO/PW74U</PersistentId>
        <deeplinkurl>https://osf.io/pw74u/</deeplinkurl>
      </access>
    </dataset>
  </datasets>
</data>
